# Supplementary material for: Clinical, Molecular and Genetic Characteristics of Early Onset Gastric Cancer: Analysis of a Large Multicenter Study
Source: Cancers (Basel). 2021 Jun 23;13(13):3132. doi: 10.3390/cancers13133132 (PMC8269053; doi:10.3390/cancers13133132)
Supplement: Supplementary file 1 [file cancers-13-03132-s001.zip]

Archive with 1 entries (1 files):
- cancers-1167340-supplementary.pdf
